# Supplementary material for: Antibiotic residues and antibiotic-resistant bacteria detected in milk marketed for human consumption in Kibera, Nairobi
Source: PLoS One. 2020 May 28;15(5):e0233413. doi: 10.1371/journal.pone.0233413 (PMC7255607; doi:10.1371/journal.pone.0233413)
Supplement: S1 Table — (XLSX) [file pone.0233413.s001.xlsx]

## Sheet: Sheet1
Sample	Pasteurized?	Date collected	Date plated	No antibiotic	Mac + Amp	Mac + Tet	Date SNAP	Tet SNAP	Amp SNAP			Plate Values
8	No	2015-09-14	2015-09-14	600000	520	200	2015-09-14	Negative	Positive			"No growth":	absence of growth of any kind
12	No	2015-09-14	2015-09-14	0	0	0	2015-09-14	Negative	Negative			"N/A":	test not done
15	No	2015-09-15	2015-09-15	360	3000	No growth	2015-09-15	Negative	Positive			"0":	bacterial (or other) growth but not E. coli
24	No	2015-09-15	2015-09-15	100	20	No growth	2015-09-15	Negative	Negative			blue figures	randomly selected CFU/ml between 0 and 650 when none detected
25	No	2015-09-15	2015-09-15	60	No growth	No growth	2015-09-15	Negative	Negative
34	No	2015-09-16	2015-09-16	5780000	5460000	4880000	2015-09-16	Negative	Negative
35	No	2015-09-16	2015-09-16	No growth	No growth	No growth	2015-09-16	Negative	Negative		5	0.238095	unpasteurized and residue positive
36	No	2015-09-16	2015-09-16	17200000	5600000	52000	2015-09-16	Negative	Negative		5	0.0666667	pasteurized and residue positive
41	No	2015-09-16	2015-09-16	19200000	8200000	620000	2015-09-16	Negative	Negative
42	No	2015-09-16	2015-09-16	30600000	2900000	28000	2015-09-16	Negative	Negative		14	0.666667	unpasteurized with bacteria
44	No	2015-09-17	2015-09-17	440	540	200	2015-09-18	Negative	Negative
45	No	2015-09-17	2015-09-17	1160	700	120	2015-09-18	Invalid	Negative
61	No	2015-09-21	2015-09-22	5800	120	No growth	2015-09-21	Negative	Negative			max total	30600000
72	No	2015-09-22	2015-09-22	500	400	0	2015-09-22	Positive	Negative			avg when pres	9173745
73	No	2015-09-22	2015-09-22	420	80	0	2015-09-22	Positive	Negative			min when >650	1160
74	No	2015-09-22	2015-09-22	540	220	0	2015-09-22	Negative	Positive
88	No	2015-09-24	2015-09-24	No growth	No growth	No growth	2015-09-24	Negative	Negative			max amp	8200000
93	No	2015-09-24	2015-09-24	No growth	0	0	2015-09-24	Negative	Negative			avg when pres	3693950
94	No	2015-09-24	2015-09-24	No growth	0	0	2015-09-24	Negative	Negative			min when >650	700
95	No	2015-09-24	2015-09-24	No growth	0	0	2015-09-24	Negative	Negative
96	No	2015-09-24	2015-09-24	No growth	0	0	2015-09-24	Negative	Negative			max tet	4880000
1	Yes	2015-09-14	N/A	N/A	N/A	N/A	2015-09-14	Negative	Negative			avg when pres	1395000
2	Yes	2015-09-14	N/A	N/A	N/A	N/A	2015-09-14	Negative	Negative			min when >650	28000
3	Yes	2015-09-14	N/A	N/A	N/A	N/A	2015-09-14	Negative	Negative
4	Yes	2015-09-14	N/A	N/A	N/A	N/A	2015-09-14	Negative	Negative
5	Yes	2015-09-14	N/A	N/A	N/A	N/A	2015-09-14	Negative	Negative
6	Yes	2015-09-14	N/A	N/A	N/A	N/A	2015-09-14	Negative	Negative
7	Yes	2015-09-14	N/A	N/A	N/A	N/A	2015-09-14	Negative	Negative
9	Yes	2015-09-14	N/A	N/A	N/A	N/A	2015-09-14	Negative	Negative
10	Yes	2015-09-14	N/A	N/A	N/A	N/A	2015-09-14	Negative	Negative
11	Yes	2015-09-14	N/A	N/A	N/A	N/A	2015-09-14	Negative	Negative
13	Yes	2015-09-14	N/A	N/A	N/A	N/A	2015-09-14	Negative	Negative
14	Yes	2015-09-15	N/A	N/A	N/A	N/A	2015-09-15	Negative	Negative
16	Yes	2015-09-15	N/A	N/A	N/A	N/A	2015-09-15	Negative	Negative
17	Yes	2015-09-15	N/A	N/A	N/A	N/A	2015-09-15	Negative	Negative
18	Yes	2015-09-15	N/A	N/A	N/A	N/A	2015-09-15	Negative	Negative
19	Yes	2015-09-15	N/A	N/A	N/A	N/A	2015-09-15	Negative	Negative
20	Yes	2015-09-15	N/A	N/A	N/A	N/A	2015-09-15	Negative	Positive
21	Yes	2015-09-15	N/A	N/A	N/A	N/A	2015-09-15	Negative	Negative
22	Yes	2015-09-15	N/A	N/A	N/A	N/A	2015-09-15	Negative	Negative
23	Yes	2015-09-15	N/A	N/A	N/A	N/A	2015-09-15	Negative	Negative
26	Yes	2015-09-15	N/A	N/A	N/A	N/A	2015-09-15	Negative	Negative
27	Yes	2015-09-15	N/A	N/A	N/A	N/A	2015-09-15	Negative	Negative
28	Yes	2015-09-15	N/A	N/A	N/A	N/A	2015-09-15	Negative	Negative
29	Yes	2015-09-16	N/A	N/A	N/A	N/A	2015-09-16	Negative	Negative
30	Yes	2015-09-16	N/A	N/A	N/A	N/A	2015-09-16	Negative	Negative
31	Yes	2015-09-16	N/A	N/A	N/A	N/A	2015-09-16	Negative	Negative
32	Yes	2015-09-16	N/A	N/A	N/A	N/A	2015-09-16	Negative	Negative
33	Yes	2015-09-16	N/A	N/A	N/A	N/A	2015-09-16	Negative	Negative
37	Yes	2015-09-16	N/A	N/A	N/A	N/A	2015-09-16	Negative	Negative
38	Yes	2015-09-16	N/A	N/A	N/A	N/A	2015-09-16	Negative	Positive
39	Yes	2015-09-16	N/A	N/A	N/A	N/A	2015-09-16	Negative	Negative
40	Yes	2015-09-16	N/A	N/A	N/A	N/A	2015-09-16	Negative	Negative
43	Yes	2015-09-17	N/A	N/A	N/A	N/A	2015-09-18	Negative	Negative
46	Yes	2015-09-17	N/A	N/A	N/A	N/A	2015-09-18	Negative	Negative
47	Yes	2015-09-17	N/A	N/A	N/A	N/A	2015-09-18	Fermented	Fermented
48	Yes	2015-09-17	N/A	N/A	N/A	N/A	2015-09-18	Negative	Negative
49	Yes	2015-09-17	N/A	N/A	N/A	N/A	2015-09-18	Negative	Negative
50	Yes	2015-09-18	N/A	N/A	N/A	N/A	2015-09-18	Negative	Negative
51	Yes	2015-09-21	N/A	N/A	N/A	N/A	2015-09-21	Positive	Negative
52	Yes	2015-09-21	N/A	N/A	N/A	N/A	2015-09-21	Negative	Negative
53	Yes	2015-09-21	N/A	N/A	N/A	N/A	2015-09-21	Negative	Negative
54	Yes	2015-09-21	N/A	N/A	N/A	N/A	2015-09-21	Negative	Negative
55	Yes	2015-09-21	N/A	N/A	N/A	N/A	2015-09-21	Negative	Negative
56	Yes	2015-09-21	N/A	N/A	N/A	N/A	2015-09-21	Negative	Negative
57	Yes	2015-09-21	N/A	N/A	N/A	N/A	2015-09-21	Negative	Negative
58	Yes	2015-09-21	N/A	N/A	N/A	N/A	2015-09-21	Negative	Negative
59	Yes	2015-09-21	N/A	N/A	N/A	N/A	2015-09-21	Negative	Negative
60	Yes	2015-09-21	N/A	N/A	N/A	N/A	2015-09-21	Negative	Negative
62	Yes	2015-09-22	N/A	N/A	N/A	N/A	2015-09-22	Negative	Negative
63	Yes	2015-09-22	N/A	N/A	N/A	N/A	2015-09-22	Negative	Negative
64	Yes	2015-09-22	N/A	N/A	N/A	N/A	2015-09-22	Negative	Negative
65	Yes	2015-09-22	N/A	N/A	N/A	N/A	2015-09-22	Negative	Negative
66	Yes	2015-09-22	N/A	N/A	N/A	N/A	2015-09-22	Negative	Negative
67	Yes	2015-09-22	N/A	N/A	N/A	N/A	2015-09-22	Negative	Negative
68	Yes	2015-09-22	N/A	N/A	N/A	N/A	2015-09-22	Negative	Negative
69	Yes	2015-09-22	N/A	N/A	N/A	N/A	2015-09-22	Negative	Negative
70	Yes	2015-09-22	N/A	N/A	N/A	N/A	2015-09-22	Negative	Negative
71	Yes	2015-09-22	N/A	N/A	N/A	N/A	2015-09-22	Negative	Negative
75	Yes	2015-09-22	N/A	N/A	N/A	N/A	2015-09-22	Negative	Negative
76	Yes	2015-09-22	N/A	N/A	N/A	N/A	2015-09-22	Negative	Negative
77	Yes	2015-09-22	N/A	N/A	N/A	N/A	2015-09-22	Negative	Negative
78	Yes	2015-09-23	N/A	N/A	N/A	N/A	2015-09-23	Negative	Negative
79	Yes	2015-09-23	N/A	N/A	N/A	N/A	2015-09-23	Negative	Negative
80	Yes	2015-09-23	N/A	N/A	N/A	N/A	2015-09-23	Negative	Negative
81	Yes	2015-09-23	N/A	N/A	N/A	N/A	2015-09-23	Negative	Negative
82	Yes	2015-09-23	N/A	N/A	N/A	N/A	2015-09-23	Negative	Negative
83	Yes	2015-09-24	N/A	N/A	N/A	N/A	2015-09-24	Negative	Negative
84	Yes	2015-09-24	N/A	N/A	N/A	N/A	2015-09-24	Negative	Negative
85	Yes	2015-09-24	N/A	N/A	N/A	N/A	2015-09-24	Negative	Positive
86	Yes	2015-09-24	N/A	N/A	N/A	N/A	2015-09-24	Negative	Negative
87	Yes	2015-09-24	N/A	N/A	N/A	N/A	2015-09-24	Negative	Positive
89	Yes	2015-09-24	N/A	N/A	N/A	N/A	2015-09-24	Negative	Negative
90	Yes	2015-09-24	N/A	N/A	N/A	N/A	2015-09-24	Negative	Negative
91	Yes	2015-09-24	N/A	N/A	N/A	N/A	2015-09-24	Negative	Negative
92	Yes	2015-09-24	N/A	N/A	N/A	N/A	2015-09-24	Negative	Negative
								0.0315789	0.0736842
