# Supplementary material for: Antibiotic residues and antibiotic-resistant bacteria detected in milk marketed for human consumption in Kibera, Nairobi
Source: PLoS One. 2020 May 28;15(5):e0233413. doi: 10.1371/journal.pone.0233413 (PMC7255607; doi:10.1371/journal.pone.0233413)
Supplement: S2 Table — (XLSX) [file pone.0233413.s002.xlsx]

## Sheet: Sheet1
#	sample	total CFU	amp CFU	tet CFU	tetr	ampr	amr	logtotal	logamp	logtet
1	8	600000	520	200	0	1	1	5.77815	2.716	2.30103
2	12	13.2718	104.059	488.334	0	0	0	1.12293	2.01728	2.68872
3	15	360	3000	330.539	0	1	1	2.5563	3.47712	2.51922
4	24	100	20	570.287	0	0	0	2	1.30103	2.75609
5	25	60	111.342	95.3073	0	0	0	1.77815	2.04666	1.97913
6	34	5800000	5500000	4900000	0	0	0	6.76193	6.73719	6.68842
7	35	47.3619	275.667	583.195	0	0	0	1.67543	2.44039	2.76581
8	36	17000000	5600000	52000	0	0	0	7.23553	6.74819	4.716
9	41	19000000	8200000	620000	0	0	0	7.2833	6.91381	5.79239
10	42	31000000	2900000	28000	0	0	0	7.48572	6.4624	4.44716
11	44	440	540	200	0	0	0	2.64345	2.73239	2.30103
12	45	1200	700	120	0	0	0	3.06446	2.8451	2.07918
13	61	5800	120	374.488	0	0	0	3.76343	2.07918	2.57344
14	72	500	400	520	1	0	1	2.69897	2.60206	2.71832
15	73	420	80	370	1	0	1	2.62325	1.90309	2.57365
16	74	540	220	500	0	1	1	2.73239	2.34242	2.7014
17	88	369.066	160.866	518.951	0	0	0	2.5671	2.20646	2.71513
18	93	421.562	620	380	0	0	0	2.62486	2.79004	2.57468
19	94	276.588	370	490	0	0	0	2.44183	2.56254	2.68808
20	95	224.43	110	260	0	0	0	2.35108	2.05471	2.42129
21	96	610.292	440	210	0	0	0	2.78554	2.6397	2.32978
	Mean	3.49578e+06	1.05751e+06	266962			Mean	3.52256	3.21989	3.06333
	Median	440	400	488.334			Median	2.64345	2.60206	2.68808
	Min	13.2718	20	95.3073			Min	1.12293	1.30103	1.97913
	Max	31000000	8200000	4900000			Max	7.48572	6.91381	6.68842
	ME	1.81814e+06	520474	233510			ME	6.25963	5.7164	5.3683
	MD	8.33178e+06	2.38511e+06	1.07008e+06			MD	6.92074	6.37751	6.02941
